# Supplementary material for: Ubiquitin B, Ubiquitin C, and β-Catenin as Promising Diagnostic and Prognostic Tools in Prostate Cancer
Source: Cancers (Basel). 2024 Feb 23;16(5):902. doi: 10.3390/cancers16050902 (PMC10930646; doi:10.3390/cancers16050902)
Supplement: Supplementary file 1 [file cancers-16-00902-s001.zip]

Archive with 1 entries (1 files):
- cancers-2847046-supplementary.pdf
